# Supplementary material for: Rehabilitation of Gait and Balance in Cerebral Palsy: A Scoping Review on the Use of Robotics with Biomechanical Implications
Source: J Clin Med. 2023 May 4;12(9):3278. doi: 10.3390/jcm12093278 (PMC10179520; doi:10.3390/jcm12093278)
Supplement: Supplementary file 1 [file jcm-12-03278-s001.zip]

Archive with 1 entries (1 files):
- jcm-2229558-supplementary.pdf
